# Supplementary material for: Echocardiographic Assessment in Patients Recovered from Acute COVID-19 Illness
Source: J Cardiovasc Dev Dis. 2023 Aug 15;10(8):349. doi: 10.3390/jcdd10080349 (PMC10456092; doi:10.3390/jcdd10080349)
Supplement: Supplementary file 1 [file jcdd-10-00349-s001.zip]

Archive with 1 entries (1 files):
- jcdd-2520149-supplementary.pdf
